# Supplementary material for: A coordinated progression of progenitor cell states initiates urinary tract development
Source: Nat Commun. 2021 May 11;12:2627. doi: 10.1038/s41467-021-22931-5 (PMC8113267; doi:10.1038/s41467-021-22931-5)
Supplement: Supplementary file 5 — Supplementary Data 1 [file 41467_2021_22931_MOESM5_ESM.xlsx]

## Sheet: NdPrvsCluste
Observed		Random permutation of cluster cells		P-value
sc-E9.5.NdPr1 vs Cluster A : 0.4410341		sc-E9.5.NdPr1 vs Cluster A : 0.5125374		sc-E9.5.NdPr1 vs Cluster A : P = 1
sc-E9.5.NdPr1 vs Cluster B : 0.6811065		sc-E9.5.NdPr1 vs Cluster B : 0.5340895		sc-E9.5.NdPr1 vs Cluster C : P < 0.01
sc-E9.5.NdPr1 vs Cluster C : 0.6596462		sc-E9.5.NdPr1 vs Cluster C : 0.5515112		sc-E9.5.NdPr1 vs Cluster D : P < 0.01
sc-E9.5.NdPr1 vs Cluster D : 0.5277174		sc-E9.5.NdPr1 vs Cluster D : 0.5414139		sc-E9.5.NdPr1 vs Cluster E : P = 0.56
sc-E9.5.NdPr1 vs Cluster E : 0.5400681		sc-E9.5.NdPr1 vs Cluster E: 0.539121		sc-E9.5.NdPr1 vs Cluster F : P = 0.27
sc-E9.5.NdPr1 vs Cluster F : 0.5076239		sc-E9.5.NdPr1 vs Cluster F : 0.5348826		sc-E9.5.NdPr1 vs Cluster G : P = 0.94
sc-E9.5.NdPr2 vs Cluster A : 0.5937769		sc-E9.5.NdPr2 vs Cluster A : 0.6369581		sc-E9.5.NdPr2 vs Cluster A : P = 1
sc-E9.5.NdPr2 vs Cluster B : 0.5482255		sc-E9.5.NdPr2 vs Cluster B : 0.6703975		sc-E9.5.NdPr2 vs Cluster B : P = 1
sc-E9.5.NdPr2 vs Cluster C : 0.6374487		sc-E9.5.NdPr2 vs Cluster C : 0.635761		sc-E9.5.NdPr2 vs Cluster C : P = 0.48
sc-E9.5.NdPr2 vs Cluster D : 0.639091		sc-E9.5.NdPr2 vs Cluster D : 0.6363807		sc-E9.5.NdPr2 vs Cluster D : P = 0.395
sc-E9.5.NdPr2 vs Cluster E: 0.6714714		sc-E9.5.NdPr2 vs Cluster E : 0.6423771		sc-E9.5.NdPr2 vs Cluster E : P < 0.01
sc-E9.5.NdPr2 vs Cluster F : 0.6463463		sc-E9.5.NdPr2 vs Cluster F : 0.6205439		sc-E9.5.NdPr2 vs Cluster F : P = 0.14
sc-E9.5.NdPr3 vs Cluster A : 0.5129304		sc-E9.5.NdPr3 vs Cluster A : 0.5960201		sc-E9.5.NdPr3 vs Cluster A : P = 1
sc-E9.5.NdPr3 vs Cluster B : 0.5412669		sc-E9.5.NdPr3 vs Cluster B : 0.6091265		sc-E9.5.NdPr3 vs Cluster B : P = 0.935
sc-E9.5.NdPr3 vs Cluster C : 0.5951449		sc-E9.5.NdPr3 vs Cluster C : 0.592617		sc-E9.5.NdPr3 vs Cluster C : P = 0.46
sc-E9.5.NdPr3 vs Cluster D : 0.6723672		sc-E9.5.NdPr3 vs Cluster D: 0.6047416		sc-E9.5.NdPr3 vs Cluster D : P < 0.01
sc-E9.5.NdPr3 vs Cluster E : 0.6223006		sc-E9.5.NdPr3 vs Cluster E : 0.5950435		sc-E9.5.NdPr3 vs Cluster E : P < 0.01
sc-E9.5.NdPr3 vs Cluster F : 0.592307		sc-E9.5.NdPr3 vs Cluster F : 0.572587		sc-E9.5.NdPr3 vs Cluster F : P = 0.48
sc-E9.5.NdPr4 vs Cluster A : 0.6507515		sc-E9.5.NdPr4 vs Cluster A : 0.6141765		sc-E9.5.NdPr4 vs Cluster A : P < 0.01
sc-E9.5.NdPr4 vs Cluster B : 0.4424567		sc-E9.5.NdPr4 vs Cluster B : 0.6267185		sc-E9.5.NdPr4 vs Cluster B : P = 1
sc-E9.5.NdPr4 vs Cluster C : 0.5302033		sc-E9.5.NdPr4 vs Cluster C : 0.582367		sc-E9.5.NdPr4 vs Cluster C : P = 1
sc-E9.5.NdPr4 vs Cluster D : 0.5873169		sc-E9.5.NdPr4 vs Cluster D: 0.6000421		sc-E9.5.NdPr4 vs Cluster D : P = 0.705
sc-E9.5.NdPr4 vs Cluster E: 0.5866091		sc-E9.5.NdPr4 vs Cluster E : 0.5955959		sc-E9.5.NdPr4 vs Cluster E : P = 0.845
sc-E9.5.NdPr4 vs Cluster F : 0.6512129		sc-E9.5.NdPr4 vs Cluster F : 0.581928		sc-E9.5.NdPr4 vs Cluster F : P < 0.01

## Sheet: NdPrvsRostral
Observed	Random permutation P-value
R0 vs E9.5.NdPr1: 0.5779677	spatial R0 vs sc. E9.5.NdPr1 : P = 0.067
R0 vs E9.5.NdPr2: 0.5876322	spatial R0 vs sc. E9.5.NdPr2 : P = 0
R0 vs E9.5.NdPr3: 0.5869353	spatial R0 vs sc. E9.5.NdPr3 : P = 0
R0 vs E9.5.NdPr4: 0.5234797	spatial R0 vs sc. E9.5.NdPr4 : P = 1
R1 vs E9.5.NdPr1: 0.5721553	spatial R1 vs sc. E9.5.NdPr1 : P = 0.175
R1 vs E9.5.NdPr2: 0.5851761	spatial R1 vs sc. E9.5.NdPr2 : P = 0
R1 vs E9.5.NdPr3: 0.5723282	spatial R1 vs sc. E9.5.NdPr3 : P = 0.131
R1 vs E9.5.NdPr4: 0.5265928	spatial R1 vs sc. E9.5.NdPr4 : P = 1
R2 vs E9.5.NdPr1: 0.6187468	spatial R2 vs sc. E9.5.NdPr1 : P = 0
R2 vs E9.5.NdPr2: 0.5704369	spatial R2 vs sc. E9.5.NdPr2 : P = 0
R2 vs E9.5.NdPr3: 0.5679045	spatial R2 vs sc. E9.5.NdPr3 : P = 0.097
R2 vs E9.5.NdPr4: 0.5032736	spatial R2 vs sc. E9.5.NdPr4 : P = 1
R3 vs E9.5.NdPr1: 0.4767371	spatial R3 vs sc. E9.5.NdPr1 : P = 0.014
R3 vs E9.5.NdPr2: 0.4796052	spatial R3 vs sc. E9.5.NdPr2 : P = 0
R3 vs E9.5.NdPr3: 0.4879112	spatial R3 vs sc. E9.5.NdPr3 : P = 0
R3 vs E9.5.NdPr4: 0.4253136	spatial R3 vs sc. E9.5.NdPr4 : P = 1
R4 vs E9.5.NdPr1: 0.4857243	spatial R4 vs sc. E9.5.NdPr1 : P = 0.354
R4 vs E9.5.NdPr2: 0.4976	spatial R4 vs sc. E9.5.NdPr2 : P = 0
R4 vs E9.5.NdPr3: 0.4964409	spatial R4 vs sc. E9.5.NdPr3 : P = 0
R4 vs E9.5.NdPr4: 0.4426818	spatial R4 vs sc. E9.5.NdPr4 : P = 1
R5 vs E9.5.NdPr1: 0.5399015	spatial R5 vs sc. E9.5.NdPr1 : P = 0
R5 vs E9.5.NdPr2: 0.5337534	spatial R5 vs sc. E9.5.NdPr2 : P = 0
R5 vs E9.5.NdPr3: 0.5252716	spatial R5 vs sc. E9.5.NdPr3 : P = 0.38
R5 vs E9.5.NdPr4: 0.4921025	spatial R5 vs sc. E9.5.NdPr4 : P = 1
R6 vs E9.5.NdPr1: 0.4796741	spatial R6 vs sc. E9.5.NdPr1 : P = 0.01
R6 vs E9.5.NdPr2: 0.474848	spatial R6 vs sc. E9.5.NdPr2 : P = 0.045
R6 vs E9.5.NdPr3: 0.4926501	spatial R6 vs sc. E9.5.NdPr3 : P = 0
R6 vs E9.5.NdPr4: 0.4449917	spatial R6 vs sc. E9.5.NdPr4 : P = 1
R7 vs E9.5.NdPr1: 0.5234064	spatial R7 vs sc. E9.5.NdPr1 : P = 0
R7 vs E9.5.NdPr2: 0.518086	spatial R7 vs sc. E9.5.NdPr2 : P = 0
R7 vs E9.5.NdPr3: 0.5178133	spatial R7 vs sc. E9.5.NdPr3 : P = 0
R7 vs E9.5.NdPr4: 0.467336	spatial R7 vs sc. E9.5.NdPr4 : P = 1
R8 vs E9.5.NdPr1: 0.5048392	spatial R8 vs sc. E9.5.NdPr1 : P = 0
R8 vs E9.5.NdPr2: 0.4872463	spatial R8 vs sc. E9.5.NdPr2 : P = 0
R8 vs E9.5.NdPr3: 0.4943428	spatial R8 vs sc. E9.5.NdPr3 : P = 0
R8 vs E9.5.NdPr4: 0.4252305	spatial R8 vs sc. E9.5.NdPr4 : P = 1
R9 vs E9.5.NdPr1: 0.4341653	spatial R9 vs sc. E9.5.NdPr1 : P = 1
R9 vs E9.5.NdPr2: 0.4562223	spatial R9 vs sc. E9.5.NdPr2 : P = 0
R9 vs E9.5.NdPr3: 0.446933	spatial R9 vs sc. E9.5.NdPr3 : P = 0.663
R9 vs E9.5.NdPr4: 0.4413213	spatial R9 vs sc. E9.5.NdPr4 : P = 0.995
R10 vs E9.5.NdPr1: 0.5142252	spatial R10 vs sc. E9.5.NdPr1 : P = 0.016
R10 vs E9.5.NdPr2: 0.5136278	spatial R10 vs sc. E9.5.NdPr2 : P = 0
R10 vs E9.5.NdPr3: 0.5163784	spatial R10 vs sc. E9.5.NdPr3 : P = 0
R10 vs E9.5.NdPr4: 0.4822468	spatial R10 vs sc. E9.5.NdPr4 : P = 1
R11 vs E9.5.NdPr1: 0.6446777	spatial R11 vs sc. E9.5.NdPr1 : P = 0
R11 vs E9.5.NdPr2: 0.5615542	spatial R11 vs sc. E9.5.NdPr2 : P = 0
R11 vs E9.5.NdPr3: 0.5440724	spatial R11 vs sc. E9.5.NdPr3 : P = 0.988
R11 vs E9.5.NdPr4: 0.4807922	spatial R11 vs sc. E9.5.NdPr4 : P = 1
R12 vs E9.5.NdPr1: 0.6419361	spatial R12 vs sc. E9.5.NdPr1 : P = 0
R12 vs E9.5.NdPr2: 0.5613508	spatial R12 vs sc. E9.5.NdPr2 : P = 0.021
R12 vs E9.5.NdPr3: 0.5618852	spatial R12 vs sc. E9.5.NdPr3 : P = 0.123
R12 vs E9.5.NdPr4: 0.4829943	spatial R12 vs sc. E9.5.NdPr4 : P = 1
R13 vs E9.5.NdPr1: 0.4736803	spatial R13 vs sc. E9.5.NdPr1 : P = 0.025
R13 vs E9.5.NdPr2: 0.4813996	spatial R13 vs sc. E9.5.NdPr2 : P = 0
R13 vs E9.5.NdPr3: 0.4825251	spatial R13 vs sc. E9.5.NdPr3 : P = 0
R13 vs E9.5.NdPr4: 0.4180902	spatial R13 vs sc. E9.5.NdPr4 : P = 1
R14 vs E9.5.NdPr1: 0.6185989	spatial R14 vs sc. E9.5.NdPr1 : P = 0
R14 vs E9.5.NdPr2: 0.5665998	spatial R14 vs sc. E9.5.NdPr2 : P = 0
R14 vs E9.5.NdPr3: 0.5657259	spatial R14 vs sc. E9.5.NdPr3 : P = 0.013
R14 vs E9.5.NdPr4: 0.4845489	spatial R14 vs sc. E9.5.NdPr4 : P = 1
R15 vs E9.5.NdPr1: 0.4677995	spatial R15 vs sc. E9.5.NdPr1 : P = 0.001
R15 vs E9.5.NdPr2: 0.4638344	spatial R15 vs sc. E9.5.NdPr2 : P = 0
R15 vs E9.5.NdPr3: 0.4832132	spatial R15 vs sc. E9.5.NdPr3 : P = 0
R15 vs E9.5.NdPr4: 0.4140422	spatial R15 vs sc. E9.5.NdPr4 : P = 1
R16 vs E9.5.NdPr1: 0.5448377	spatial R16 vs sc. E9.5.NdPr1 : P = 0
R16 vs E9.5.NdPr2: 0.4739803	spatial R16 vs sc. E9.5.NdPr2 : P = 0
R16 vs E9.5.NdPr3: 0.4437164	spatial R16 vs sc. E9.5.NdPr3 : P = 1
R16 vs E9.5.NdPr4: 0.39197	spatial R16 vs sc. E9.5.NdPr4 : P = 1
R17 vs E9.5.NdPr1: 0.4873041	spatial R17 vs sc. E9.5.NdPr1 : P = 0
R17 vs E9.5.NdPr2: 0.4782662	spatial R17 vs sc. E9.5.NdPr2 : P = 0
R17 vs E9.5.NdPr3: 0.5046144	spatial R17 vs sc. E9.5.NdPr3 : P = 0
R17 vs E9.5.NdPr4: 0.4156071	spatial R17 vs sc. E9.5.NdPr4 : P = 1

## Sheet: ClustervsRostral
Observed	Random permutation P-value
R0 vs A: 0.4871925	spatial R0 vs Cluster A : P = 1
R0 vs B: 0.5805813	spatial R0 vs Cluster B : P = 0.047
R0 vs C: 0.5790722	spatial R0 vs Cluster C : P = 0.005
R0 vs D: 0.5723589	spatial R0 vs Cluster D : P = 0.019
R0 vs E: 0.5553232	spatial R0 vs Cluster E : P = 0.032
R0 vs F: 0.5191791	spatial R0 vs Cluster F : P = 0.979
R1 vs A: 0.5095234	spatial R1 vs Cluster A : P = 0.999
R1 vs B: 0.5449518	spatial R1 vs Cluster B : P = 0.523
R1 vs C: 0.580421	spatial R1 vs Cluster C : P = 0.001
R1 vs D: 0.5551915	spatial R1 vs Cluster D : P = 0.209
R1 vs E: 0.5620203	spatial R1 vs Cluster E : P = 0.004
R1 vs F: 0.5227776	spatial R1 vs Cluster F : P = 0.993
R2 vs A: 0.4703445	spatial R2 vs Cluster A : P = 1
R2 vs B: 0.6247016	spatial R2 vs Cluster B : P = 0
R2 vs C: 0.603208	spatial R2 vs Cluster C : P = 0
R2 vs D: 0.5227688	spatial R2 vs Cluster D : P = 0.471
R2 vs E: 0.521097	spatial R2 vs Cluster E : P = 0.498
R2 vs F: 0.4925089	spatial R2 vs Cluster F : P = 0.992
R3 vs A: 0.4111453	spatial R3 vs Cluster A : P = 1
R3 vs B: 0.480578	spatial R3 vs Cluster B : P = 0.056
R3 vs C: 0.4823072	spatial R3 vs Cluster C : P = 0.008
R3 vs D: 0.4650621	spatial R3 vs Cluster D : P = 0.118
R3 vs E: 0.4584054	spatial R3 vs Cluster E : P = 0.088
R3 vs F: 0.4264219	spatial R3 vs Cluster F : P = 0.98
R4 vs A: 0.4176909	spatial R4 vs Cluster A : P = 1
R4 vs B: 0.4780967	spatial R4 vs Cluster B : P = 0.293
R4 vs C: 0.4840745	spatial R4 vs Cluster C : P = 0.07
R4 vs D: 0.4901389	spatial R4 vs Cluster D : P = 0.022
R4 vs E: 0.4866086	spatial R4 vs Cluster E : P = 0
R4 vs F: 0.4486984	spatial R4 vs Cluster F : P = 0.964
R5 vs A: 0.4702648	spatial R5 vs Cluster A : P = 0.987
R5 vs B: 0.5142796	spatial R5 vs Cluster B : P = 0.122
R5 vs C: 0.5282585	spatial R5 vs Cluster C : P = 0.001
R5 vs D: 0.5009778	spatial R5 vs Cluster D : P = 0.209
R5 vs E: 0.4919243	spatial R5 vs Cluster E : P = 0.42
R5 vs F: 0.4753764	spatial R5 vs Cluster F : P = 0.966
R6 vs A: 0.4278968	spatial R6 vs Cluster A : P = 0.93
R6 vs B: 0.4519769	spatial R6 vs Cluster B : P = 0.34
R6 vs C: 0.4814751	spatial R6 vs Cluster C : P = 0.003
R6 vs D: 0.4725365	spatial R6 vs Cluster D : P = 0.014
R6 vs E: 0.4437982	spatial R6 vs Cluster E : P = 0.479
R6 vs F: 0.4183039	spatial R6 vs Cluster F : P = 0.992
R7 vs A: 0.4454345	spatial R7 vs Cluster A : P = 1
R7 vs B: 0.5221461	spatial R7 vs Cluster B : P = 0.036
R7 vs C: 0.5210927	spatial R7 vs Cluster C : P = 0.001
R7 vs D: 0.4945968	spatial R7 vs Cluster D : P = 0.155
R7 vs E: 0.4886313	spatial R7 vs Cluster E : P = 0.134
R7 vs F: 0.4558078	spatial R7 vs Cluster F : P = 0.994
R8 vs A: 0.4072981	spatial R8 vs Cluster A : P = 0.999
R8 vs B: 0.5208806	spatial R8 vs Cluster B : P = 0.002
R8 vs C: 0.4882963	spatial R8 vs Cluster C : P = 0.004
R8 vs D: 0.4701324	spatial R8 vs Cluster D : P = 0.052
R8 vs E: 0.4479299	spatial R8 vs Cluster E : P = 0.253
R8 vs F: 0.4039986	spatial R8 vs Cluster F : P = 1
R9 vs A: 0.4322428	spatial R9 vs Cluster A : P = 0.166
R9 vs B: 0.3925995	spatial R9 vs Cluster B : P = 0.966
R9 vs C: 0.4137367	spatial R9 vs Cluster C : P = 0.872
R9 vs D: 0.4239836	spatial R9 vs Cluster D : P = 0.574
R9 vs E: 0.4297444	spatial R9 vs Cluster E : P = 0.202
R9 vs F: 0.4266815	spatial R9 vs Cluster F : P = 0.44
R10 vs B: 0.510487	spatial R10 vs Cluster B : P = 0.064
R10 vs C: 0.5124482	spatial R10 vs Cluster C : P = 0.004
R10 vs D: 0.4976246	spatial R10 vs Cluster D : P = 0.126
R10 vs E: 0.4865839	spatial R10 vs Cluster E : P = 0.356
R10 vs F: 0.4671926	spatial R10 vs Cluster F : P = 0.988
R11 vs A: 0.4443616	spatial R11 vs Cluster A : P = 1
R11 vs B: 0.6329017	spatial R11 vs Cluster B : P = 0
R11 vs C: 0.6265518	spatial R11 vs Cluster C : P = 0
R11 vs D: 0.4897894	spatial R11 vs Cluster D : P = 0.884
R11 vs E: 0.5201305	spatial R11 vs Cluster E : P = 0.32
R11 vs F: 0.4889427	spatial R11 vs Cluster F : P = 0.967
R12 vs A: 0.4412631	spatial R12 vs Cluster A : P = 1
R12 vs B: 0.6446488	spatial R12 vs Cluster B : P = 0
R12 vs C: 0.6285038	spatial R12 vs Cluster C : P = 0
R12 vs D: 0.507307	spatial R12 vs Cluster D : P = 0.568
R12 vs E: 0.514472	spatial R12 vs Cluster E : P = 0.407
R12 vs F: 0.4725409	spatial R12 vs Cluster F : P = 0.993
R13 vs A: 0.3985259	spatial R13 vs Cluster A : P = 1
R13 vs B: 0.476056	spatial R13 vs Cluster B : P = 0.035
R13 vs C: 0.4619766	spatial R13 vs Cluster C : P = 0.034
R13 vs D: 0.4609535	spatial R13 vs Cluster D : P = 0.046
R13 vs E: 0.4505994	spatial R13 vs Cluster E : P = 0.025
R13 vs F: 0.4151433	spatial R13 vs Cluster F : P = 0.986
R14 vs A: 0.4558372	spatial R14 vs Cluster A : P = 1
R14 vs B: 0.6370166	spatial R14 vs Cluster B : P = 0
R14 vs C: 0.6328294	spatial R14 vs Cluster C : P = 0
R14 vs D: 0.5323231	spatial R14 vs Cluster D : P = 0.524
R14 vs E: 0.5440586	spatial R14 vs Cluster E : P = 0.165
R14 vs F: 0.5018533	spatial R14 vs Cluster F : P = 0.982
R15 vs A: 0.393578	spatial R15 vs Cluster A : P = 1
R15 vs B: 0.4847133	spatial R15 vs Cluster B : P = 0.017
R15 vs C: 0.4635625	spatial R15 vs Cluster C : P = 0.009
R15 vs D: 0.4620975	spatial R15 vs Cluster D : P = 0.024
R15 vs E: 0.435025	spatial R15 vs Cluster E : P = 0.333
R15 vs F: 0.4118603	spatial R15 vs Cluster F : P = 0.973
R16 vs A: 0.3773962	spatial R16 vs Cluster A : P = 1
R16 vs B: 0.5507582	spatial R16 vs Cluster B : P = 0
R16 vs C: 0.5238686	spatial R16 vs Cluster C : P = 0
R16 vs D: 0.4097549	spatial R16 vs Cluster D : P = 0.894
R16 vs E: 0.4358283	spatial R16 vs Cluster E : P = 0.37
R16 vs F: 0.4066674	spatial R16 vs Cluster F : P = 0.977
R17 vs A: 0.383639	spatial R17 vs Cluster A : P = 1
R17 vs B: 0.4861725	spatial R17 vs Cluster B : P = 0.027
R17 vs C: 0.4680058	spatial R17 vs Cluster C : P = 0.022
R17 vs D: 0.4711008	spatial R17 vs Cluster D : P = 0.014
R17 vs E: 0.4512173	spatial R17 vs Cluster E : P = 0.034
R17 vs F: 0.409036	spatial R17 vs Cluster F : P = 0.987
