# Supplementary material for: A coordinated progression of progenitor cell states initiates urinary tract development
Source: Nat Commun. 2021 May 11;12:2627. doi: 10.1038/s41467-021-22931-5 (PMC8113267; doi:10.1038/s41467-021-22931-5)
Supplement: Supplementary file 6 — Supplementary Data 2 [file 41467_2021_22931_MOESM6_ESM.xlsx]

## Sheet: Genes_Upregulated
	p_val	avg_logFC	pct.1	pct.2	p_val_adj
Gm10260	1.10056e-129	1.40871	0.958	0.046	1.91498e-125
Sfrp2	1.9444e-46	0.831119	0.968	0.722	3.38326e-42
Pcp4	1.25461e-28	0.670111	0.838	0.599	2.18302e-24
B230312C02Rik	4.72699e-11	0.607805	0.666	0.559	8.22496e-07
Pou3f1	1.92646e-33	0.57799	0.606	0.221	3.35203e-29
Rps28	6.41338e-106	0.550887	1	1	1.11593e-101
Rps29	4.51845e-118	0.514181	1	1	7.8621e-114
Nmt1	1.08059e-41	0.471539	0.883	0.624	1.88022e-37
Rps27	1.86693e-93	0.457721	1	1	3.24847e-89
Rpl38	2.24349e-70	0.396112	1	1	3.90368e-66
Gm10093	1.06336e-39	0.352501	0.474	0.054	1.85025e-35
Rpl37	1.42292e-71	0.339126	1	1	2.47588e-67
Uncx	3.91226e-08	0.338597	0.401	0.243	0.000680733
Rpp25	4.16747e-21	0.337145	0.628	0.305	7.25139e-17
Fgf8	3.94678e-12	0.32507	0.459	0.226	6.8674e-08
Hoxb5os	4.84603e-08	0.320726	0.663	0.504	0.000843209
Rpl39	1.7714e-71	0.320272	1	1	3.08223e-67
Dync1i2	1.15109e-18	0.315096	0.905	0.82	2.0029e-14
Hk2	8.10643e-17	0.313367	0.638	0.39	1.41052e-12
Mecom	1.42605e-14	0.309195	0.935	0.894	2.48133e-10
Rps21	1.0149e-41	0.305873	0.998	1	1.76592e-37
Ldha	2.7961e-21	0.295531	1	1	4.86522e-17
Pdap1	3.96597e-32	0.292321	1	1	6.90079e-28
Rpl36	2.8608e-51	0.291823	1	1	4.9778e-47
Rpl37a	2.42782e-63	0.288366	1	1	4.2244e-59
Sms	3.72224e-15	0.276191	0.913	0.858	6.47669e-11
Alad	1.19666e-16	0.276082	0.766	0.589	2.08219e-12
Rpl26	9.26417e-67	0.275516	1	1	1.61196e-62
Nsa2	8.49959e-18	0.272516	0.925	0.866	1.47893e-13
Rpl6	1.04746e-68	0.266948	1	1	1.82257e-64
Cap1	1.2666e-17	0.262921	0.556	0.316	2.20389e-13
Eif2s2	3.43667e-20	0.260044	0.995	0.997	5.9798e-16
Hnrnpm	8.00229e-26	0.258089	1	0.997	1.3924e-21
St13	5.93913e-18	0.251317	0.995	0.986	1.03341e-13

## Sheet: genes downregulatd
	p_val	avg_logFC	pct.1	pct.2	p_val_adj
Rprm	2.5096e-76	-1.2521	0.012	0.64	4.36671e-72
Plac8	1.51288e-53	-1.00588	0.207	0.714	2.63241e-49
Pttg1	4.72757e-35	-0.652394	0.434	0.757	8.22597e-31
Hapln1	3.61293e-42	-0.573034	0.267	0.733	6.2865e-38
Amigo2	9.13474e-50	-0.556838	0.052	0.529	1.58945e-45
Rasl11a	4.99882e-35	-0.550127	0.377	0.757	8.69795e-31
Gata3	3.67854e-27	-0.503984	0.489	0.744	6.40067e-23
Gchfr	2.39056e-45	-0.497132	0.005	0.417	4.15957e-41
Cldn7	3.354e-27	-0.492176	0.499	0.809	5.83596e-23
Cldn6	2.83964e-24	-0.482368	0.633	0.883	4.94098e-20
Aldh1a3	1.68433e-18	-0.467759	0.002	0.183	2.93074e-14
Ldhb	3.73092e-21	-0.450362	0.82	0.951	6.49179e-17
Krt18	2.96317e-24	-0.442077	0.434	0.728	5.15592e-20
Lgals1	1.52687e-15	-0.428227	0.581	0.782	2.65676e-11
Ckb	4.53909e-36	-0.421609	0.117	0.534	7.89801e-32
Crlf1	3.31015e-13	-0.420621	0.489	0.714	5.75967e-09
Npnt	1.48546e-21	-0.401165	0.219	0.526	2.5847e-17
Sox4	1.5023e-17	-0.393499	0.853	0.921	2.614e-13
Dkk1	2.50494e-07	-0.385444	0.262	0.422	0.00435859
Aplp2	3.04667e-22	-0.353721	0.82	0.948	5.30121e-18
Cotl1	5.1833e-17	-0.350091	0.808	0.924	9.01895e-13
Emx2	1.00899e-17	-0.347763	0.858	0.943	1.75565e-13
Tmsb4x	2.82723e-13	-0.342532	1	0.997	4.91939e-09
Ret	3.01632e-27	-0.339468	0.022	0.305	5.24839e-23
Soat1	4.18064e-28	-0.33932	0.232	0.616	7.27432e-24
Epcam	2.35823e-16	-0.333427	0.327	0.602	4.10331e-12
Ndufa12	6.21509e-31	-0.331916	0.955	0.997	1.08143e-26
Arl4c	6.50861e-20	-0.330963	0.586	0.834	1.1325e-15
Ccnd2	3.32329e-10	-0.321613	0.815	0.932	5.78253e-06
Gap43	7.72522e-08	-0.320921	0.698	0.826	0.00134419
Mal2	4.75014e-36	-0.317821	0.03	0.398	8.26524e-32
Ptbp3	5.81708e-22	-0.310588	0.721	0.929	1.01217e-17
Gstp1	9.4407e-21	-0.30928	0.434	0.752	1.64268e-16
Tmem150c	6.28889e-30	-0.304763	0.127	0.493	1.09427e-25
Vim	2.31225e-06	-0.304677	0.137	0.259	0.0402332
Itm2b	4.75559e-15	-0.303514	0.968	0.984	8.27472e-11
Socs2	1.33895e-08	-0.300121	0.167	0.332	0.000232977
Anxa11	3.67339e-27	-0.298265	0.09	0.414	6.3917e-23
Mmd	3.8074e-09	-0.290271	0.596	0.738	6.62487e-05
Jund	8.37326e-18	-0.286139	0.94	0.973	1.45695e-13
Nnat	8.31433e-15	-0.282369	0.803	0.94	1.44669e-10
Chchd10	1.40234e-15	-0.281394	0.401	0.676	2.44007e-11
Kitl	9.34058e-20	-0.279154	0.219	0.534	1.62526e-15
Bambi	2.27262e-09	-0.277747	0.214	0.395	3.95436e-05
Adgrl2	3.02852e-16	-0.2771	0.454	0.711	5.26963e-12
Cdkn1a	2.15883e-15	-0.277053	0.022	0.199	3.75637e-11
Gm10709	1.76223e-25	-0.276567	0.993	0.997	3.06627e-21
Sh3bgrl3	1.24761e-17	-0.272831	0.963	0.995	2.17083e-13
S100a6	1.20109e-21	-0.272018	0.032	0.275	2.08989e-17
Galk1	2.14971e-16	-0.271558	0.84	0.929	3.74049e-12
Plscr2	3.39448e-13	-0.2709	0.122	0.341	5.9064e-09
Fos	6.42422e-11	-0.270143	0.369	0.597	1.11781e-06
Myl6	4.29977e-20	-0.265921	0.99	1	7.4816e-16
Hmgn2	1.09761e-23	-0.264887	0.995	0.997	1.90985e-19
Sema6a	1.22416e-15	-0.262811	0.162	0.417	2.13005e-11
Sparc	7.45002e-13	-0.261724	0.252	0.493	1.2963e-08
Wnt6	7.72187e-14	-0.260796	0.012	0.161	1.34361e-09
Uba52	1.4178e-21	-0.25835	0.975	0.995	2.46697e-17
Itm2c	9.4615e-10	-0.253491	0.875	0.916	1.6463e-05
Dynlt1f	9.40919e-17	-0.253062	0.454	0.708	1.6372e-12
Jun	2.98884e-10	-0.252663	0.439	0.651	5.20059e-06
