# Supplementary material for: A coordinated progression of progenitor cell states initiates urinary tract development
Source: Nat Commun. 2021 May 11;12:2627. doi: 10.1038/s41467-021-22931-5 (PMC8113267; doi:10.1038/s41467-021-22931-5)
Supplement: Supplementary file 7 — Supplementary Data 3 [file 41467_2021_22931_MOESM7_ESM.xlsx]

## Sheet: Sheet2
Embryo ID	Stage	Small Insertion/Deletion		Large Insertion/Deletion		Genotype		Pax2-GFP
		Tfap2a	Tfap2b	Tfap2a	Tfap2b	Tfap2a	Tfap2b
F1E2-3	E9.5	N/D	sg8 (-4)	-418	-281	+/-	+/-	-
F1E10-3	E9.5	N/D	sg8 (-2)	-250	N/D	+/-	+/+	+
F2E1-1	E9.5	N/D	sg5 (-4)	N/D	N/D	+/+	+/-	-
	E9.5		sg6 (-23)
	E9.5		sg8 (-2)
F2E2-1	E9.5	N/D	sg5 (-4)	N/D	sg5-7 (-242)	+/+	-/-	+
	E9.5		sg8 (-4)
F2E4-1	E9.5	N/D	N/D	N/D	sg5-8 (-380)	+/+	-/-	-
F2E6-1	E9.5	sg1 (-6)	sg5 (-4)		sg5-7 (-263)	-/-	-/-	+
	E9.5	sg2 (-8)	sg6 (-42)	N/D	sg6 (-42)
	E9.5	sg3 (-11)	sg7 (-2)
	E9.5	sg4 (-4)	sg8 (-13)
F2E3-2	E9.5	sg4 (-4)	sg7 (-2)	sg3-4 (-50)	sg5-7 (-260)	-/-	-/-	-
F2E5-2	E9.5	N/D	sg6 (+2)	sg3-4 (-50)	sg5-6 (-139)	-/-	-/-	-
	E9.5		sg8 (-2)
F2E6-2	E9.5	N/D	sg7 (-2)	sg2-4 (-272)	sg5-6 (-136)	-/-	-/-	+
	E9.5		sg8 (-13)		sg5-7 (-261)
F1E1-4	E10.5	sg1 (-7)	sg6 (+4)	N/D	N/D	-/-	-/-	+
		sg3 (-3)	sg8 (-4, -6)
F1E2-4	E10.5	sg1 (-2)	N/D	-139	-248	+/-	-/-	+
F1E3-4	E10.5	sg1(-2)	sg5 (-4, -5)	-67	-254	+/-	-/-	+
		sg3 (-4)	sg8 (-6)
F1E4-4	E10.5	sg1 (-4)	sg6 (-3)	N/D	-126	+/+	-/-	-
			sg8 (-6, -4)
F2E12-4	E10.5	sg3 (-4)	sg5 (-1)	N/D	N/D	-/-	+/+	+
F2E13-4	E10.5	sg2 (-5)	sg6 (-2/+1)	-50, -62	N/D	-/-	-/-	+
		sg3 (-5)	sg8 (-14)
F2E14-4	E10.5	sg2 (-6)	sg5 (-9)	-25	-125	+/-	-/-	+
			sg6 (-43)
			sg7 (-4)
F4E25-4	E10.5	sg2 (-4)	sg7 (-4)	N/D	-263	-/-	-/-	-
F3E18-4	E10.5	sg1 (-7)	sg5 (-4)	-53	-218	+/-	-/-	-
			sg6 (-3)
			sg7 (-4, -12)
F1E1-5	E10.5	sg2 (-5)	sg5 (-14)	-140	N/D	-/-	-/-	+
			sg6 (-3)
			sg8 (-2)
F1E2-5	E10.5	sg2 (-4)	sg7 (-2)	N/D	-253	+/-	-/-	-
		sg3 (-7)	sg8 (-2)
F1E3-5	E10.5	N/D	sg5 (-5)	N/D	-231	+/+	-/-	-
F1E4-5	E10.5	sg1 (-6)	sg5 (-4, -3)	-55	N/D	+/-	-/-	-
			sg6 (-7)
			sg7 (-4)
			sg8 (-16)
F1E5-5	E10.5	N/D	sg5 (-13)	N/D	-123	+/+	+/-	-
			sg6 (-10)
			sg8 (-3)
F1E6-5	E10.5	N/D	sg6 (-3)	-139	N/D	+/-	-/-	+
F1E7-5	E10.5	sg1 (-8)	sg8 (+10)	-50	-139	+/-	-/-	+
F1E8-5	E10.5	N/D	sg7 (-4)	N/D	-138	+/+	-/-	-
F1E9-5	E10.5	sg4 (-13)	N/D	-61	-379	-/-	-/-	+
F1E10-5	E10.5	sg1 (-15)	sg7 (+1)	N/D	N/D	-/-	-/-	+
		sg3 (-4, +1)	sg8 (-13)
		sg4 (-3)
F1E11-5	E10.5	sg1 (-4)	sg8 (-13)	-87	-378	-/-	+/-	+
				-204
F1E12-5	E10.5	sg2 (-5)	sg5 (-10, +12)	-50	N/D	+/-	-/-	-
			sg6 (-2/+1)
			sg7 (-8)
			sg8 (+16)
F1E13-5	E10.5	sg1 (-22)	sg5 (+1)	-151	N/D	+/-	+/+	+
		sg4 (-12)	sg8 (+1)
F1E14-5	E10.5	sg1 (-17)	N/D	-56	-400	-/-	+/-	+
		sg2 (-5)		-140
		sg4 (-12)
F1E15-5	E10.5	sg2 (-8)	sg6 (+4)	N/D	-379	+/-	-/-	+
F1E16-5	E10.5	sg1 (-4, +2)	sg5 (+12)	N/D	N/D	+/-	-/-	+
		sg2 (-5)	sg6 (-2/+1)
		sg3 (-3)
		sg4 (-12)
F1E17-5	E10.5	sg1 (-7)	sg5 (-4)	-67	-54	-/-	+/-	+
				-56	-113
				-202
F1E18-5	E10.5	sg1 (+1)	N/D	-45	-375	-/-	-/-	-
		sg2 (-21)		-50
		sg3 (-7)
