# Supplementary material for: A coordinated progression of progenitor cell states initiates urinary tract development
Source: Nat Commun. 2021 May 11;12:2627. doi: 10.1038/s41467-021-22931-5 (PMC8113267; doi:10.1038/s41467-021-22931-5)
Supplement: Supplementary file 8 — Source Data [file 41467_2021_22931_MOESM8_ESM.xlsx]

## Sheet: Figure2C1
NdPr1			NdPr2a			NdPr2b			NdPr3			NdPr4
Gene	-log10 (P-value)		Gene	-log10 (P-value)		Gene	-log10 (P-value)		Gene	-log10 (P-value)		Gene	-log10 (P-value)
Fgf8	91.371		Hist1h2bc	12.0746		Tfap2b	29.5187		Actb	76.5649		Aldh1a3	156.244
Sfrp2	58.84		Cited1	8.45101		Hist1h2ap	22.2009		Slc39a1	70.891		Wnt6	100.897
Hoxb9	44.2703		Ccnb2	5.63401		Gsn	17.5112		Cbx3	68.2092		Lix1	89.52
Clec18a	41.3813					Top2a	17.1003		Notch2	47.6127		Socs2	88.4543
Hoxa7	40.3449					Hist1h1b	15.0093		Spry2	46.2181		Cdkn1a	86.5522
Wnt4	32.3091					Cited1	12.7288		Kdm6b	43.6262		Plac8	82.6555
Gpx6	30.9059					Tmem37	11.1058		Kdelr2	38.8885		Cstdc5	78.5048
Hoxc6	29.868					Lig1	10.8274		Lrrc8a	37.9057		Ret	75.7095
Dll1	29.4561					Fbxo5	10.1845		Rbm15	34.382		Vim	74.2699
Tsc22d1	28.7719					Cthrc1	9.26557		Ncam1	27.0036		Robo2	71.3023
Hoxb5os	27.2369					Ccne1	5.84952		Dpysl2	26.2601		Npnt	69.9405
Emid1	25.9516								Tubb5	25.6548		Tbx2	68.0709
Uncx	22.9841								Amt	24.8641		Fev	66.9649
AU021092	22.9406								Kmt2d	24.1383		Gap43	64.944
Pax2	22.9144								Jag1	22.5553		Gchfr	64.3749
Pax8	22.7102								Pfas	21.5291		Crlf1	64.2219
Rbp1	20.8716								Lrp4	19.5147		Amica1	61.8956
Npm3	20.8687								Wtap	19.0605		S100a6	60.5433
Slc16a6	20.7019								Mcmbp	18.5087		Hsd17b11	58.7043
Car4	20.3756								Lin7c	18.4625		Ldhb	56.2319

## Sheet: Figure4E
	Rostral grafts
		(Number NdPr Cells/Number Pax2GFP cells)*100
Graft	Time point	Tfap2b +; Pax2GFP+	Notch2+; Pax2-GFP+	Tfap2b+; Notch2+; Pax2-GFP+
R1	t=0h	94.1176	0	5.88235
R2	t=0h	97.1429	0	2.85714
R3	t=0h	96.1539	0	3.84615
R4	t=24h	8.57143	5.71429	85.7143
R5	t=24h	13.7931	37.931	48.2759
R6	t=24h	6.25	18.75	75
	Caudal grafts
		% (Number NdPr Cells/ Number Pax2GFP cells)*100
	Time point	Tfap2b +; Pax2GFP+	Aldh1a3+; Pax2-GFP+	Tfap2b+; Aldh1a3+;Pax2-GFP+
C1	t=0h	92.3077	0	7.69231
C2	t=0h	95.2381	0	4.7619
C3	t=0h	93.75	0	6.25
C4	t=0h	92.5926	0	7.40741
C5	t=0h	94.5946	0	5.40541
C6	t=24h	9.67742	35.4839	54.8387
C7	t=24h	21.0526	2.63158	76.3158
C8	t=24h	0	89.2857	10.7143
C9	t=24h	4.16667	87.5	8.33333

## Sheet: Figure5A3
(ND length/Trunk length)*100
Pax2-GFP	Pax2-GFP; Gata3 KO
79.3939	50.6442
82.6471	40.1762
73.3333	55.6598
73.7789	41.7683
66.5835	48.91
68.4931	40.9467
70.3896	53.0059
	39.7078

## Sheet: Figure6B1
(ND length/Trunk length)*100
CTL	Tfap2a -/- Tfap2b -/-
56.6667	47.644
59.261	44.9091
57.5678	50.1935
68.287	42.5837
57.754
59.1342
59.4254
68.287
57.754
75
64.841
60.3659
56.3433
64.841
68.6347

## Sheet: Figure6D
Number of Gata3+ cells
CTL	Tfap2a -/- Tfap2b -/-
5	37
11	25
12	17
16	15
8	21
8	12
6	15

## Sheet: Figure6F
Number of Gata3+ Hoxb9+ cells
CTL	Tfap2a -/- Tfap2b -/-
2	6
0	25
2	7
1	10
0	11
0	10
1
4
4
4
1

## Sheet: Figur6G
Number of Gata3+Wt1+ cells
CTL	Tfap2a -/- Tfap2b -/-
1	1
2	40
0	36
0	26
0	32
0	26
0	13
0	7
0	8
0	9
0	11
1
0
1
1

## Sheet: FigureS1C
nGenes
	CTL	Gata3-KO
Min.	1552	1420
1st Qu.	3825	3631
Median	4270	4059.5
Mean	4275.38	4078.43
3rd Qu.	4781.25	4524
Max.	6951	6971
nUMI
	CTL	Gata3-KO
Min.	3985	3866
1st Qu.	14907.5	14007.2
Median	18891	17161
Mean	19633.9	17981.7
3rd Qu.	23702.5	21203.8
Max.	57175	56674
Prop chrM reads
	CTL	Gata3-KO
Min.	0.000418148	0
1st Qu.	0.0224612	0.0208918
Median	0.0260705	0.0239731
Mean	0.0266621	0.0245251
3rd Qu.	0.0303688	0.0276391
Max.	0.049482	0.049922

## Sheet: FigureS5A
nGenes
	Sc	Cl
Min.	1462	5290
1st Qu.	2275.75	6236
Median	2624.5	6542
Mean	2540.44	6607.43
3rd Qu.	2844.75	7024
Max.	3368	8049
nUMI
	Sc	Cl
Min.	3924	35029
1st Qu.	6050.25	38240
Median	7644.5	43366
Mean	7311.88	46040.7
3rd Qu.	8710.5	51613
Max.	9491	74619
Prop chrM reads
	Sc	Cl
Min.	0.000230627	0.013738
1st Qu.	0.0233737	0.0229759
Median	0.0335429	0.0260838
Mean	0.0355609	0.0265848
3rd Qu.	0.0432632	0.0292737
Max.	0.144654	0.0483619

## Sheet: FigureS7B
(Number NdPr Cells/Number Gata3+cells)*100
	NdPr1	NdPr2	NdPr3	NdPr4
E8.75	71	0	1	1
E9.0	87	11	4.4	0
E9.5	35	42	18	11
E11.5	0.6	18	18	16

[truncated: 2 more sheets: FigurS9C, FigureS9G]
